# Supplementary material for: Comprehensive Analysis of SnRK Gene Family and their Responses to Salt Stress in Eucalyptus grandis
Source: Int J Mol Sci. 2019 Jun 6;20(11):2786. doi: 10.3390/ijms20112786 (PMC6600528; doi:10.3390/ijms20112786)
Supplement: Supplementary file 1 [file ijms-20-02786-s001.zip]

Archive with 2 entries (2 files):
- Supplementary Figure.docx
- Supplementary Table.xls
