# Supplementary material for: Comprehensive Analysis of SnRK Gene Family and their Responses to Salt Stress in Eucalyptus grandis
Source: Int J Mol Sci. 2019 Jun 6;20(11):2786. doi: 10.3390/ijms20112786 (PMC6600528; doi:10.3390/ijms20112786)
Supplement: Supplementary file 1 [file ijms-20-02786-s001.zip › Supplementary Table.xls]

## Sheet: Table S1
Table S1. The prediction of subcellular localization.
Gene		Nuclear	chloroplast	Cytoskeletal	Cytoplasmic	Golgi apparatus	plasmids	Mitochondrial	Vacuolar	peroxisomes	Endoplasmic reticulum	Extracellular
EgrSnRK1.1	3.5		3	2.5	2		2	1	1		1
EgrSnRK1.2	4		1		3	3			2		1
EgrSnRK2.1	3			2	8		1
EgrSnRK2.2	1			1	10	1			1
EgrSnRK2.3	1			13		1
EgrSnRK2.4				5	7		1
EgrSnRK2.5	1			1.5	9	1			1
EgrSnRK2.6	1		1	9.3	3			1.3				1
EgrSnRK2.7	2			1.3	7			1.3			1	2
EgrSnRK2.8				8	5		1
EgrSnRK3.1	2.5		4	2	3		2	1	1
EgrSnRK3.2	1		1	5	6						1
EgrSnRK3.3			5		9
EgrSnRK3.4			3		4		2	2			3
EgrSnRK3.5	1.5		2		6.5	1	2				3	1
EgrSnRK3.6			8				1	3	1		1
EgrSnRK3.7					13						1
EgrSnRK3.8	8.5		2	2	5						1
EgrSnRK3.9	5		2	1	4	1				1
EgrSnRK3.10	1				5	1	5.5		1		3	1
EgrSnRK3.11	1		4		1			3		5
EgrSnRK3.12	2		1		5				2		4
EgrSnRK3.13			2		2	1			2		7
EgrSnRK3.14	1		1				5	2	1	1	3
EgrSnRK3.15			8			1	1	3			1
EgrSnRK3.16	1		12									1
EgrSnRK3.17			6		1	1		4	1		1
EgrSnRK3.18			2	1	3		2	1	1		3	1
EgrSnRK3.19	3		3		6			2
EgrSnRK3.20			9		1		1	1	2
EgrSnRK3.21	1		11					1	1
EgrSnRK3.22	2.5		4	2	3		1	1	2
EgrSnRK3.23	2.5		4	2	2		2	1	1			1
EgrSnRK3.24	5.5		2	2	8.5		1

## Sheet: Table S2
Table S2. Details of SnRK genes from Arabidopsis, rice, grapevine , and populous trichocarpa.
Name	Gene Identifier	Name	Gene Identifier	Name	Gene Identifier	Name	Gene Identifier	Name	Gene Identifier
OsOSK1	Os05g0530500	AtSnRK1.1	At3g01090	PtSnRK1.1	Potri.004G115900.1	VvSnRK1.1	GSVIVG01011467001	EgrCBL1	Eucgr.A01457.1
OsOSK2	Os07g0194100	AtSnRK1.2	At3g29160	PtSnRK1.2	Potri.017G087900.1	VvSnRK1.2	GSVIVG01025806001	EgrCBL2	Eucgr.C03043.1
OsOSK3	Os03g0289100	AtSnRK1.3	At5g39440	PtSnRK2.1	Potri.T011000	VvSnRK2.6	GSVIVT01031806001	EgrCBL3	Eucgr.D01757.1
OsOSK4	Os08g0484600	AtSnRK2.1	At5g08590	PtSnRK2.2	Potri.004G21820	VvSnRK2.7a	GSVIVT01003419001	EgrCBL4	Eucgr.D02136.1
OsSAPK1	Os03g0390200	AtSnRK2.2	At3g50500	PtSnRK2.3	Potri.004G138300	VvSnRK2.7b	GSVIVT01002389001	EgrCBL5	Eucgr.E00051.1
OsSAPK2	Os07g0622000	AtSnRK2.3	At5g66880	PtSnRK2.4	Potri.003G015400	VvSnRK2.8	GSVIVT01009074001	EgrCBL6	Eucgr.F03125.1
OsSAPK3	Os10g0564500	AtSnRK2.4	At1g10940	PtSnRK2.5	Potri.005G072600	VvSnRK2.11	GSVIVT01023339001	EgrCBL7	Eucgr.K00377.1
OsSAPK4	Os01g0869900	AtSnRK2.5	At5g63650	PtSnRK2.6	Potri.002G099700	VvSnRK2.12	GSVIVT01022427001	EgrCBL8	Eucgr.L00417.1
OsSAPK5	Os04g0691100	AtSnRK2.6	At4g33950	PtSnRK2.7	Potri.005G162500	VvSnRK2.13	GSVIVT01004839001	EgrCBL9	Eucgr.L00499.1
OsSAPK6	Os02g0551100	AtSnRK2.7	At4g40010	PtSnRK2.8	Potri.003G084100	VvSnRK2.14	GSVIVT01003554001
OsSAPK7	Os04g0432000	AtSnRK2.8	At1g78290	PtSnRK2.9	Potri.007G096400	VvCIPK3	VIT_206s0009g01840
OsSAPK8	Os03g0764800	AtSnRK2.9	At2g23030	PtSnRK2.10	Potri.005G134400	VvCIPK9	VIT_215s0048g02740
OsSAPK9	Os12g0586100	AtSnRK2.10	At1g60940	PtSnRK2.11	Potri.009G106900	VvCIPK12	VIT_210s0003g01420
OsSAPK10	Os03g0610900	AtCIPK1	At3g17510	PtSnRK2.12	Potri.004G145500	VvCIPK21	VIT_211s0052g01700
OsCIPK1	Os01g0292200	AtCIPK2	At5g07070	PtCIPK1	Potri.010G002500	VvCIPK24	VIT_211s0016g05420
OsCIPK2	Os07g0678600	AtCIPK3	At2g26980	PtCIPK2	Potri.019G127500	VvCIPK27	VIT_208s0058g01090
OsCIPK3	Os07g0687000	AtCIPK4	At4g14580	PtCIPK3	Potri.001G222600.2	VvCIPK28	VIT_206s0004g07870
OsCIPK4	Os12g0603700	AtCIPK5	At5g10930	PtCIPK4	Potri.009G021000.2	VvCIPK29	VIT_205s0020g04570
OsCIPK5	Os01g0206700	AtCIPK6	At4g30960	PtCIPK5	Potri.008G160200.2	VvCIPK30	VIT_209s0070g00160
OsCIPK6	Os08g0441100	AtCIPK7	At3g23000	PtCIPK6	Potri.006G263500.1	VvCIPK31	VIT_211s0016g00200
OsCIPK7	Os03g0634400	AtCIPK8	At4g24400	PtCIPK7/8	Potri.018G108500.1	VvCIPK32	VIT_204s0008g05770
OsCIPK8	Os01g0536000	AtCIPK9	At1g01140	PtCIPK9	Potri.006G186200.1	VvCIPK33	VIT_209s0070g00140
OsCIPK9	Os03g0126800	AtCIPK10	At5g58380	PtCIPK10	Potri.010G079000.1	VvCIPK34	VIT_208s0058g01040
OsCIPK10	Os03g0339900	AtCIPK11	At2g30360	PtCIPK11	Potri.011G067500.1	VvCIPK35	VIT_216s0022g00350
OsCIPK11	Os01g0824600	AtCIPK12	At4g18700	PtCIPK12	Potri.002G177900.1	VvCIPK36	VIT_210s0003g01410
OsCIPK12	Os01g0759400	AtCIPK13	At2g34180	PtCIPK13	Potri.014G104200.1	VvCIPK37	VIT_213s0067g02480
OsCIPK13	Os01g0206300	AtCIPK14	At5g01820	PtCIPK14	Potri.013G156000.1	VvCIPK38	VIT_206s0004g07830
OsCIPK14	Os12g0113500	AtCIPK15	At5g01810	PtCIPK15	Potri.019G128100.1	VvCIPK39	VIT_210s0003g04020
OsCIPK15	Os11g0113700	AtCIPK16	At2g25090	PtCIPK16	Potri.013G155600.1	VvCIPK40	VIT_205s0020g00830
OsCIPK16	Os09g0418000	AtCIPK17	At1g48260	PtCIPK17/18	Potri.011G067600.1	VvCIPK41	VIT_218s0001g07980
OsCIPK17	Os05g0136200	AtCIPK18	At1g29230	PtCIPK19	Potri.004G058300.1
OsCIPK18	Os05g0332300	AtCIPK19	At5g45810	PtCIPK20	Potri.018G019900.1
OsCIPK19	Os05g0514200	AtCIPK20	At5g45820	PtCIPK21	Potri.016G133900.1
OsCIPK20	Os05g0208100	AtCIPK21	At5g57630	PtCIPK22	Potri.016G133500.1
OsCIPK21-1	Os07g0637000	AtCIPK22	At2g38490	PtCIPK23	Potri.003G181900.1
OsCIPK21-2	Os02g0178000	AtCIPK23	At1g30270	PtCIPK24	Potri.006G062800.1
OsCIPK22	Os05g0334750	AtCIPK24	At5g35410	PtCIPK25	Potri.018G122300.1
OsCIPK23	Os07g0150700	AtCIPK25	At5g25110	PtCIPK26	Potri.018G130500.1
OsCIPK24	Os06g0606000	AtCIPK26	At5g21326	PtCIPK27	Potri.006G068400
OsCIPK25	Os06g0543400			PtCIPK28	Potri.002G109000.3
OsCIPK26	Os02g0161000			PtCIPK29	Potri.006G171400.3
OsCIPK27	Os09g0418500			PtCIPK30	Potri.018G109100.1
OsCIPK28	Os05g0476350			PtCIPK31	Potri.018G119200.1
OsCIPK29	Os07g0678300			PtCIPK32	Potri.019G048800.1
OsCIPK30	Os01g0759200			PtCIPK33	Potri.T093800.1
OsCIPK31	Os03g0319400
OsCIPK32	Os12g0132200
OsCIPK33	Os11g0134232

## Sheet: Table S3
Table S3. Detailed information for the 20 motifs in the SnRK proteins of Eucalyptus grandis.
Motif	Length	Best possible match	function
1	50	DGLLHTTCGTPAYVAPEVLNRRGYDGAKADIWSCGVILYVMLAGYYPFHD	Protein kinase domain
2	41	HGRFSEDEARRYFQQLISAVDYCHSMGVCHRDLKPENLLLD	Protein kinase domain
3	29	HPNIVRLYEVMATPTHIYIVMEYATGGEL	NO
4	37	FSPDCRHLISRILDPNPNTRITIPEIMEHPWFKKNYP	NO
5	41	GKYELGRTIGQGTFAKVYYARNLQTGESVAIKYIDKEKVIK	NO
6	41	GTKAGRKGHLAVAAEIFEVAPSFHMVEMRKAAGDTMEYHKF	NO
7	15	NGNLKVCDFGLSALP	NO
8	15	MYRKIYKAQYTCPDW	NO
9	11	EQIKREISNMR	NO
10	27	KRQTRFTSNCPASVIISKIEEVAKPLG	NAF domain
11	24	MNAFDIISMSQGFDLSGLFEGQQQ	NAF domain
12	49	QKQNPDQPMQSDEEIMRIIQEARIPAPGPHTGNQFGWASDDDDDDDDDD	NO
13	15	DWRPALKDIVWTWQG	NO
14	41	TICIVREVKEPPPLDVDALFGPDEGENSITESKQEPSRLSN	NO
15	29	PPHYDEHEDVNLDDVNAAFDDSEEHHVTE	NO
16	29	PPPPPPLPNQQLVEQEESHPFYDSTLPVT	NO
17	8	PQDPKNFR	NO
18	6	FDRICN	NO
19	41	WGLGFQFGAQPRHIMVEVLNALCQLNVCWKKTGHYNMKCMW	NO
20	11	FKVHKRNYKMR	NO

## Sheet: Table S4
Table S4. Ka/Ks ratios of orthologous gene pairs.
Orthologous pairs	Ka（JC）	Ks（JC）	Ka/Ks
EgrSnRK1.1/AtSnRK1.2	0.12577	2.17821	0.058
EgrSnRK1.2/AtSnRK1.2	0.1533	2.00287	0.077
EgrSnRK2.3/AtSnRK2.1	0.20127	2.19322	0.092
EgrSnRK2.4/AtSnRK2.1	0.19657	2.00631	0.098
EgrSnRK2.8/AtSnRK2.1	0.16168	1.70099	0.095
EgrSnRK2.8/AtSnRK2.10	0.16069	1.73101	0.093
EgrSnRK3.3/AtCIPK14	0.28552	1.20576	0.237
EgrSnRK3.4/AtCIPK10	0.237	2.66981	0.105
EgrSnRK3.6/AtCIPK3	0.13824	2.35063	0.059
EgrSnRK3.9/AtCIPK21	0.25982	3.25075	0.08
EgrSnRK3.13/AtCIPK6	0.16399	2.78741	0.059
EgrSnRK3.14/AtCIPK24	0.18542	2.87482	0.064
EgrSnRK3.15/AtCIPK23	0.12309	2.01982	0.061
EgrSnRK3.17/AtCIPK9	0.20923	1.99247	0.105
EgrSnRK3.19/AtCIPK8	0.11002	2.04094	0.054
EgrSnRK2.1/OsSAPK3	0.17479	2.99362	0.058
EgrSnRK2.3/OsSAPK4	0.2198	1.98418	0.111
EgrSnRK2.7/OsSAPK10	0.09903	3.2999	0.03
EgrSnRK3.15/OsCIPK23	0.15273	1.92048	0.08
EgrSnRK3.22/OsCIPK32	0.31296	2.51494	0.124
EgrSnRK1.2/PtSnRK1.1	0.0776	1.45907	0.053
EgrSnRK1.2/PtSnRK1.2	0.08498	1.50544	0.056
EgrSnRK2.1/PtSnRK2.8	0.0834	1.44343	0.058
EgrSnRK2.3/PtSnRK2.4	0.08561	1.43446	0.06
EgrSnRK2.7/PtSnRK2.12	0.07047	1.58382	0.044
EgrSnRK2.7/PtSnRK2.11	0.06291	1.51118	0.042
EgrSnRK2.8/PtSnRK2.3	0.11267	1.963	0.057
EgrSnRK2.5/PtSnRK2.5	0.07415	2.01465	0.037
EgrSnRK2.4/PtSnRK2.1	0.1308	2.05899	0.064
EgrSnRK3.6/PtCIPK4	0.07148	1.17012	0.061
EgrSnRK3.15/PtCIPK24	0.08268	1.37828	0.06
EgrSnRK3.15/PtCIPK31	0.08826	1.46583	0.06
EgrSnRK3.15/PtCIPK25	0.08826	1.46583	0.06
EgrSnRK3.17/PtCIPK13	0.144	1.52224	0.095
EgrSnRK3.19/PtCIPK28	0.08562	1.26826	0.068
EgrSnRK3.22/PtCIPK3	0.03703	1.09081	0.034
EgrSnRK3.22/PtCIPK4	0.04483	1.11093	0.04
EgrSnRK1.2/VvSnRK1.1	0.07479	1.47961	0.051
EgrSnRK2.1/VvSnRK2.13	0.06696	1.2919	0.052
EgrSnRK2.3/VvSnRK2.11	0.08514	0.92486	0.092
EgrSnRK2.6/VvSnRK2.14	0.09851	1.6654	0.059
EgrSnRK2.7/VvSnRK2.6	0.06763	1.2504	0.054
EgrSnRK2.8/VvSnRK2.11	0.08699	1.19609	0.073
EgrSnRK3.11/VvCIPK24	0.11605	0.9766	0.119
EgrSnRK3.15/VvCIPK39	0.07118	1.65195	0.043
EgrSnRK3.23/VvCIPK34	0.20053	1.94618	0.103
EgrSnRK3.22/VvCIPK3	0.03876	0.96796	0.04

## Sheet: Table S5
Table S5. Promoter analysis of the EgrSnRK gene family.
Element	Function							Gene name
		SnRK1.1	SnRK1.2	SnRK2.1	SnRK2.2	SnRK2.3	SnRK2.4	SnRK2.5	SnRK2.6	SnRK2.7	SnRK2.8	SnRK3.1	SnRK3.2	SnRK3.3	SnRK3.4	SnRK3.5	SnRK3.6	SnRK3.7	SnRK3.8	SnRK3.9	SnRK3.10	SnRK3.11	SnRK3.12	SnRK3.13	SnRK3.14	SnRK3.15	SnRK3.16	SnRK3.17	SnRK3.18	SnRK3.19	SnRK3.20	SnRK3.21	SnRK3.22	SnRK3.23	SnRK3.24
AE-box	part of a module for light response	1	1		1				1	3			1			1				1	1		1		1				1
CAG-motif	part of a light response element																																		1
G-Box	cis-acting regulatory element involved in light responsiveness	4	6	7	4	5	10	4	3	3	2	3	4	4	6	1	7	6	5	6	6	4	6		4	2	4		3	1	3	2	4	5	5
GT1-motif	light responsive element			1		1	1	5			2		1			3		1		1	3	1		2		2		2	1	1		1	1
I-box	part of a light responsive element	1				1	2	1				1		1	1		4	2			2	1				3			1
LAMP-element	part of a light responsive element					1	1	1	2																				2
TCT-motif	part of a light responsive element		2					1			2		1				2			1	1	1		2		1	1		1		1			2
ACE	cis-acting element involved in light responsiveness				1								1							1								1
GA-motif	part of a light responsive element																	1		1	2		1
GATA-motif	part of a light responsive element			1			2					2	4	3			1			1						1			2	1	1	1
Sp1	light responsive element	3	2							2				1	2	1	1	2		1	3	1				1				1		1		2
TCCC-motif	part of a light responsive element	1	1				1			1			1	1	1		1	3						1	1		1	1	3		3	1	1
4cl-CMA2b	light responsive element																															1
AT1-motif	part of a light responsive module					1																			1
chs-CMA2a	part of a light responsive element																																	1
GTGGC-motif	part of a light responsive element																												1
chs-CMA1a	part of a light responsive element		1		2																1
Gap-box	part of a light responsive element																									1
L-box	part of a light responsive element			1					1								1																	1
MRE	MYB binding site involved in light responsiveness		1	1								1				1			1				1				1		1	2				1
ATC-motif	part of a conserved DNA module involved in light responsiveness			1	2			1							1
Box 4	part of a conserved DNA module involved in light responsiveness		2	2	1	1		2	4	1		1	4	4	1	5	1	5	2	2	3	1	1		2		1			1	3	3	1	1	1
ATCT-motif	part of a conserved DNA module involved in light responsiveness		1		1												1			1		1
3-AF1 binding site	light responsive element													1			1											1
Pc-CMA2c	part of a light responsive element																																		1
C-box	cis-acting regulatory element involved in light responsiveness																																1
AAAC-motif	light responsive element																					1	1
Box II	part of a light responsive element		1
P-box	gibberellin-responsive element	1	1				2	2				2	1	1							1		1	1					1		1			1
TATC-box	cis-acting element involved in gibberellin-responsiveness							2	1	1	1		1
GARE-motif	gibberellin-responsive element	2			1							1			1		2		1										1			1		1
CGTCA-motif	cis-acting regulatory element involved in the MeJA-responsiveness	2	5	2	3	2	2	4	3	6	2	2		3	1	1	1	2	5	2	1	3		1	4	1	1	2	2	3	3	2	3	1	1
TGACG-motif	cis-acting regulatory element involved in the MeJA-responsiveness	2	5	2	3	2	2	4	3	6	2	2		3	1	1	1	2	5	2	1	3		1	4	1	1	2	2	3	3	2	3	1	1
ERE	ethylene-responsive element			3	1		1	2	1		1						1	3		1		1	1		2		2			2	1	2			2
SARE	cis-acting element involved in salicylic acid responsiveness	1					1																								1
TCA-element	cis-acting element involved in salicylic acid responsiveness			1	1		1			2	1	2			3	1	1						2		1	2	2			1	1
AuxRR-core	cis-acting regulatory element involved in auxin responsiveness											1			1																		1
TGA-element	auxin-responsive element		2	3		1			1	1		1		1	1		1	1	1					1	1	1			1	1	1		1	1
ABRE	cis-acting element involved in the abscisic acid responsiveness	3	4	7	2	5	10	3	2	3	2	3	5	6	4	1	6	6	5	2	6	3	5		2	2	2	2	2	1	3	3	3	4	7
LTR	cis-acting element involved in low-temperature responsiveness			2		2			2	2		1	2			1	1	3	2	3	1	2	1			2	2			2	1	1	5	2
MBS	MYB binding site involved in drought-inducibility	2	1		1	1	1	1				2			1	3	2		2	2			1					2	1		1	2
WUN-motif	wound-responsive element				1			1				3	1	1	3	4	1	1			1		1		1			1			1	2	2		1
TC-rich repeats	cis-acting element involved in defense and stress responsiveness		2		1	1				1						2					1	2	1				1		1		1			1
circadian	cis-acting regulatory element involved in circadian control	1																	1	2				1
HD-Zip 1	element involved in differentiation of the palisade mesophyll cells				1					2				1			1								1	1							1
CCGTCC-box	cis-acting regulatory element related to meristem specific activation					1								5	1				1	1	2						1	2							1
NON-box	cis-acting regulatory element related to meristem specific activation														1
CAT-box	cis-acting regulatory element related to meristem expression						2	1							1				2				1		1	2	1	1			1	1	1
O2-site	cis-acting regulatory element involved in zein metabolism regulation	2	1	1		1		1		1		3	2				1	2		2					1			1	1		1		1
ARE	cis-acting regulatory element essential for the anaerobic induction	3	2		2	3	3		3			4	7	1	4	6	2	1	2		2			1	2	1	1	2	2	3	3	1		3
GC-motif	enhancer-like element involved in anoxic specific inducibility	3								3								4			3				1		1				1	1	1
motif I	cis-acting regulatory element root specific							1
RY-element	cis-acting regulatory element involved in seed-specific regulation			1
GCN4_motif	cis-regulatory element involved in endosperm expression									1					1								1	1			1	1	1				1		2
MBSI	MYB binding site involved in flavonoid biosynthetic genes regulation									1	1									1			1
HD-Zip 3	protein binding site													1
CCAAT-box	MYBHv1 binding site	1									1			1				1	1				3		1				1			1
AT-rich element	binding site of AT-rich DNA binding protein (ATBP-1)		1							1	1																	1			1
3-AF3 binding site	part of a conserved DNA module array (CMA3)									1
CAAT-box	common cis-acting element in promoter and enhancer regions	28	27	38	35	36	24	50	37	49	58	28	47	44	22	37	36	41	25	24	31	11	46	34	35	52	36	26	40	28	34	36	31	29	33
TATA-box	core promoter element around -30 of transcription start	20	6	30	36	19	41	35	30	33	26	25	40	20	26	44	2	34	10	26	60	10	17	25	40	36	25	14	27	27	18	36	4	15	19
AT-rich sequence	element for maximal elicitor-mediated activation (2copies)																												1
A-box	cis-acting regulatory element	1				1								5	1		2		1	1	2						1	2							1
Box II -like sequence	cis-acting regulatory element																								1
AAGAA-motif		2	2	2	1	4	3	1	3	1	1	1		1	1	1	1		1	3				2	2	1	2	2	3	6	3	4	2	2	1
ABRE2			1																														1
ABRE3a		2	1	1		1					1		1		1		1	1	2	1	1	1	1								1	1		1	1
ABRE4		2	1	1		1					1		1		1		1	1	2	1	1	1	1								1	1		1	1
AT~ABRE																																			1
AT~TATA-box		1				1	2		2	4					1	3		8		3	7			1	2			1	1	1		3		2
CCGTCC motif		1				1								5	1		2		1	1	2						1	2							1
CCGTCC-box		1															2
CTAG-motif		1																						1
CARE		1	1			1													1		1			1		1
TCA		1		1				3	1		1	1	1	1		1	2							1			2	1				1
TATA				2			1	1								1				2			1			1	1		1	1
DRE1						1								1										1											1
DRE core		1	2		2		1	1						1	2				1	1	1		1	1	1		1		1				1		1
box S																					1				1
MYB-like sequence							1	2	1		2		2		1	3		1	1		1			1		2		2	1	1	1		1		2
MYB recognition site		1									1			1				1	1				3		1				1			1
MYB		7	2	3	2		1	2	3		4	3	3	1	4	3	4	2	3		2		1	1	1	3		2	4	2	5	4	1	4	3
Myb		2	3		1	3	1			1	1	2			1	5	2		2	2			2					3	1		1	2			1
Myb-binding site		5			1			2			1	1	1	1	1		2		1							1			2	1	2	1		3	1
MYC			3	2	1	6	5		3	2	4	2	6	2	2	5	4	1	3	3	4	2	2	2	4	6	1	1	6	3	1	6	4	1	6
Myc		1	1				1					1	1	4	2	1	1	1									1					1			1
plant_AP-2-like														1						1
AP-1								2			1
F-box					1						1														1			1
AC-I																					1										1			1
AC-II									1	1																					1
AuxRE																					1											1			1
W box		2	1	2		1			4		1	1		1		2	2	1		2			3	3	1	1	1			1	1	1	2	1	2
WRE3		3	1	1	1	1	1	2		1		1	1		2	2	3	1	2	1	1			2	1	1								1	1
GC-repeat																									2
E2Fb		1
STRE		3		1	4	5	2		9	5	2	3	1	2	3	4		1	8	2	2		4	3	1	3	3	3	1	1	5	2	2	4	7
as-1		2	5	2	3	2	2	4	3	6	2	2		3	1	1	1	2	5	2	1	3		1	4	1	1	2	2	3	3	2	3	1	1
NON																									1

## Sheet: Table S6
Table S6. List of primer sequences used for qRT-PCR analysis of the EgrSnRK genes.
No.	Name	Gene Identifier	Orientation	Primer Sequence (5'->3')
1	EgrSnRK1.1	Eucgr.B00544.1	F	AACAGGGAACATTTGGTTTGGT
			R	CAGATGAACTAGGTCCCGCACT
2	EgrSnRK1.2	Eucgr.J01364.3	F	ATCGGTTCGTTTGGTAAGGTGA
			R	ATGTCCGTAGGCGTCTCAATG
3	EgrSnRK2.1	Eucgr.D02135.1	F	GCAGGCATCTCCTTTCTCGTAT
			R	GGTCCCGTTCGGTCTCGTAGT
4	EgrSnRK2.2	Eucgr.E00345.1	F	CATGGAATATGCGGCTGGTGGAG
			R	CTTGAGACGAGGCATTGGACTTCC
5	EgrSnRK2.3	Eucgr.G00557.1	F	TCGAGCGTGGTCACAAGATTGATG
			R	ACGATGGCGAGATGAGTAGGAGTC
6	EgrSnRK2.4	Eucgr.G00558.1	F	ACAACGACAGCGACAACGATGG
			R	CTTGCTTGTGCCTCCTTCACTCTC
7	EgrSnRK2.5	Eucgr.H04745.1	F	TGGTTCCTGAAGAACTTGCCTGTG
			R	TCTCGTCCTCGCTCTGCTTCG
8	EgrSnRK2.6	Eucgr.I00977.1	F	ATATCGCTTGAGTGTCGGCATCTG
			R	GCATGATCGTCTCGTCGCTCTG
9	EgrSnRK2.7	Eucgr.I01180.1	F	CATTCCCAACCGAAATCAACTG
			R	CGAAAGGATAAGCACCCACCA
10	EgrSnRK2.8	Eucgr.I02742.1	F	CCCCGCTCCGAGACTTAAA
			R	AGGACCAAACATCTGCCAACTT
11	EgrSnRK3.1	Eucgr.A00690.1	F	CCGCCACCTCTTGATGTAGATGC
			R	CCGCCACCTCTTGATGTAGATGC
12	EgrSnRK3.2	Eucgr.A00691.1	F	CACGGGTATGGAGGTTGCC
			R	CCACATGCGGGTGCCTAA
13	EgrSnRK3.3	Eucgr.A00711.1	F	AAGCAGAAGGTGGTGAAGGGAG
			R	GGACGATGTTCGGGTGGC
14	EgrSnRK3.4	Eucgr.A00734.1	F	GGCACCAAGGTTGGAAGACAGG
			R	CGGTGGCGGTGATTGCTCTC
15	EgrSnRK3.5	Eucgr.A00737.1	F	GGTGGAGATGAAGAAGCCAAGTGG
			R	GGCGGTGATTGCTCTCCTTGC
16	EgrSnRK3.6	Eucgr.B03773.1	F	CCCCTTGGTTTCGGTGTTCA
			R	AGCGACGGTGCGACTTGG
17	EgrSnRK3.7	Eucgr.B03958.1	F	AGTCCACGATCACCCACCCT
			R	TCAAGCAAGTCCTTCGCAGAGT
18	EgrSnRK3.8	Eucgr.B04021.1	F	CGGACGGTTTTAAGGAGATGG
			R	GCCCCGCCGAGAAGGATA
19	EgrSnRK3.9	Eucgr.C00193.1	F	GCCAAAGTTTGTCCAGCCTATT
			R	CCTTTGTTGTTGATGTCGAGGA
20	EgrSnRK3.10	Eucgr.C00357.1	F	GGACGAAGCAGGAGTTGGAAT
			R	CCGACAGCGAGATTATGTGGAA
21	EgrSnRK3.11	Eucgr.C01333.1	F	GCTGGCAGATCGCTCGTG
			R	GCCAACCTGATACTTCCCCAC
22	EgrSnRK3.12	Eucgr.C01523.1	F	GAAGCAGTGGCAGGCTCAATGG
			R	AGTATCTCCAGCGGCCTTCCTAAC
23	EgrSnRK3.13	Eucgr.C01944.1	F	GGTATTCAAGGCCGAGTTCGA
			R	GGTTACGCATTATTGCAGGGAT
24	EgrSnRK3.14	Eucgr.C02590.1	F	GTGGTCGTGCGGCGTGAT
			R	TCGGGATTCGGGTGTTCG
25	EgrSnRK3.15	Eucgr.C04226.1	F	AAGCGGCAGACTCGTTTTGTT
			R	GGACTTTGCGACCCATTGATT
26	EgrSnRK3.16	Eucgr.D00272.1	F	TCAGATTTTGGACTGAGTGCCC
			R	CCCATCGTAGCCCTTGTTGTTA
27	EgrSnRK3.17	Eucgr.D00481.1	F	TGCGGAACCCCTGCGTAT
			R	GGGCAAGTAACCAGCCATCAG
28	EgrSnRK3.18	Eucgr.E00017.1	F	TGACGACATTGATGCTGCTTTC
			R	TCGGGTTTCTCGCTTCACAA
29	EgrSnRK3.19	Eucgr.E02758.1	F	AGGACATCCAGGCTGCATTCG
			R	GGCTTGAGCGGGCTTATCG
30	EgrSnRK3.20	Eucgr.F00453.1	F	GTTTGGTCCTGCGGGGTGA
			R	TGATGGGCATGAAAAGTCAGC
31	EgrSnRK3.21	Eucgr.H00223.1	F	CGAACCCGATATGCCTGATG
			R	GACGCCTTGGACGTGAACC
32	EgrSnRK3.22	Eucgr.H03182.1	F	TGAAGCACATCATCCACCAGC
			R	CGGACCTACATCGAAGTCGC
33	EgrSnRK3.23	Eucgr.J00641.1	F	CGAGGTGGGACGGACTATTG
			R	TTCAGCCATTTTGTGCTTCAGA
34	EgrSnRK3.24	Eucgr.J01840.1	F	CTCCTGCTTATGTGGCTCCTGA
			R	GAGGGAACCAACTAGGGCATTT
35	EgrSnRK3.25	Eucgr.J03116.1	F	ATGGGTGACCAGGCAGAGC
			R	TCCTTGCTGACGACCTTGATG
36	EgrEF1α		F	TCCAATCCGAGTCGCTGTCATTGT
			R	TGATGAGCCTCTCTGGTTTGACCT
